# Supplementary material for: Synthesis, Molecular Docking, and Preclinical Evaluation of a New Succinimide Derivative for Cardioprotective, Hepatoprotective and Lipid-Lowering Effects
Source: Molecules. 2022 Sep 21;27(19):6199. doi: 10.3390/molecules27196199 (PMC9573045; doi:10.3390/molecules27196199)
Supplement: Supplementary file 1 [file molecules-27-06199-s001.zip]

Archive with 1 entries (1 files):
- molecules-1810960-supplementary.pdf
